# Supplementary material for: Carbon-Based Composites with Mixed Phosphate-Pyrophosphates with Improved Electrochemical Performance at Elevated Temperature
Source: Materials (Basel). 2023 Oct 4;16(19):6546. doi: 10.3390/ma16196546 (PMC10574593; doi:10.3390/ma16196546)
Supplement: Supplementary file 1 [file materials-16-06546-s001.zip]

Archive with 1 entries (1 files):
- materials-2632904-supplementary.pdf
